# Supplementary material for: β-Ketoenamine Covalent Organic Frameworks—Effects of Functionalization on Pollutant Adsorption
Source: Polymers (Basel). 2022 Jul 29;14(15):3096. doi: 10.3390/polym14153096 (PMC9370968; doi:10.3390/polym14153096)
Supplement: Supplementary file 1 [file polymers-14-03096-s001.zip]

Archive with 1 entries (1 files):
- polymers-1798978-supplementary.pdf
